# Supplementary material for: Microwave-Assisted Neutral Glycosylation Reactions in the Absence of Reagent Activators
Source: Molecules. 2025 Sep 11;30(18):3693. doi: 10.3390/molecules30183693 (PMC12472276; doi:10.3390/molecules30183693)
Supplement: Supplementary file 1 [file molecules-30-03693-s001.zip]

Archive with 1 entries (1 files):
- molecules-3661063-supplementary.pdf
